# Supplementary material for: Impact of a Novel PagR-like Transcriptional Regulator on Cereulide Toxin Synthesis in Emetic Bacillus cereus
Source: Int J Mol Sci. 2022 Sep 29;23(19):11479. doi: 10.3390/ijms231911479 (PMC9570423; doi:10.3390/ijms231911479)
Supplement: Supplementary file 1 [file ijms-23-11479-s001.zip]

Archive with 1 entries (1 files):
- ijms-1885680-supplementary.pdf
